# Supplementary material for: Therapeutic Window for Intravenous Human Muse Cell Administration in Mouse Spinal Cord Injury
Source: Int J Mol Sci. 2026 Jul 12;27(14):6219. doi: 10.3390/ijms27146219 (PMC13409780; doi:10.3390/ijms27146219)
Supplement: Supplementary file 1 [file ijms-27-06219-s001.zip]

Archive with 1 entries (1 files):
- ijms-4367326-supplementary.pdf
